# Supplementary material for: Luminescent Papers with Asymmetric Complexes of Eu(III) and Tb(III) in Polymeric Matrices and Suggested Combinations for Color Tuning
Source: Molecules. 2023 Aug 21;28(16):6164. doi: 10.3390/molecules28166164 (PMC10459821; doi:10.3390/molecules28166164)
Supplement: Supplementary file 1 [file molecules-28-06164-s001.zip]

Archive with 1 entries (1 files):
- molecules-2552685-supplementary.pdf
